# Supplementary material for: Specificity and genetic polymorphism in the Vfm quorum sensing system of plant pathogenic bacteria of the genus Dickeya
Source: Environ Microbiol. 2022 Jan 10;24(3):1467–83. doi: 10.1111/1462-2920.15889 (PMC9306890; doi:10.1111/1462-2920.15889)
Supplement: Supplementary file 4 — Table S1. Complete data on the vfm gene cluster of the 126 Dickeya strains whose genomes are available until April 2021. [file EMI-24-1467-s003.xls]

## Sheet: Feuil1
Vfm genetic group	Variants of genes vfmO and vfmP	vfm gene(s) with uncorrect sequence	Draft genome sequence, Genbank accession number of the contig(s) containing the vfm locus	Complete genome sequence, Genbank accession number	#Organism/Name in Genbank	Different designations of the strain
I	vfmO1/P1			NC_014500	Dickeya dadantii 3937	3937= NCPPB 4426= CFBP 3855= PBC A5642
			MPDL01000180.1		Dickeya dadantii CZ1501 859
		vfmX (one frameshift)		CP023467.1	Dickeya dadantii DSM 18020, type strain	DSM 18020 = NCPPB 898=B374= CFBP 1269= PBC A5416= ICMP 1544 = LMG 25991
			AOOG01000070.1		Dickeya dadantii subsp. dieffenbachiae NCPPB 2976	NCPPB 2976= CFBP 2051= ICMP 1568 = LMG 25992
		vfmC (1 kb deletion)		CP051429.1	Dickeya dianthicola 67-19
			VZQE01000026.1		Dickeya dianthicola CFBP 1888	CFBP 1888=NCPPB 3344
			VZQG01000011.1		Dickeya dianthicola CFBP 2015
		vfmC (1 kb deletion)	VZQF01000006.1		Dickeya dianthicola CFBP 2982
			PJJB01000003.1		Dickeya dianthicola DE 440
		vfmC (1 kb deletion)	AOOM01000205.1		Dickeya dianthicola GBBC 2039	GBBC 2039= LMG 25864
			AOOS01000051.1		Dickeya dianthicola IPO 980	IPO 980= LMG 27556
				CP031560.1	Dickeya dianthicola ME23
		vfmC (1 kb deletion)	VZQH01000015.1		Dickeya dianthicola MIE34
			AOOK01000040.1		Dickeya dianthicola NCPPB 3534	NCPPB 3534= IPO 713
			AOOB01000042.1		Dickeya dianthicola NCPPB 453, type strain	NCPPB 453= CFBP 1200= ICMP 6427= LMG 2485=IPO 2114
			WAAV01000032.1		Dickeya dianthicola NY1528B
			WAAW01000022.1		Dickeya dianthicola NY1536B
			WAAX01000031.1		Dickeya dianthicola NY1538B
			WAAY01000033.1		Dickeya dianthicola NY1547B
			WAAZ01000024.1		Dickeya dianthicola NY1556C
			WABA01000027.1		Dickeya dianthicola NY1557A
			WABB01000032.1		Dickeya dianthicola NY1558D
		vfmC (the gene is splitted between the two contigs)	WABC01000056.1 and WABC01000083.1*		Dickeya dianthicola NY1559C
			WABD01000020.1		Dickeya dianthicola NY1562C
		vfmC (the gene is splitted between the three contigs)	WABE01000054.1, WABE01000084.1 and WABE01000342.1*		Dickeya dianthicola NY1578A
		vfmC (the gene is splitted between the two contigs)	WABF01000045.1 and WABF01000083.1*		Dickeya dianthicola NY1713C
		vfmC (the gene is splitted between the three contigs)	WABG01000053.1, WABG01000091.1 and WABG01000358.1*		Dickeya dianthicola NY1719A
			WABH01000026.1		Dickeya dianthicola NY1746A
			WABI01000026.1		Dickeya dianthicola NY1758A
			WABJ01000026.1		Dickeya dianthicola NY1760A
		vfmC (the gene is splitted between the two contigs)	WABK01000058.1 and WABK01000086.1*		Dickeya dianthicola NY1785A
			VYSC01000009.1		Dickeya dianthicola RNS 11-47-1-1A
				CP017638.1	Dickeya dianthicola RNS04.9
			QZDO01000040.1		Dickeya dianthicola S4.16.03.LID
			QZDN01000034.1		Dickeya dianthicola S4.16.03.P2.4
			QESZ01000021.1		Dickeya dianthicola SS70
			PJJC01000011.1		Dickeya dianthicola WV516
II	VfmO1/P2			CP031515.1	Dickeya oryzae EC2
			JAGJWW010000046.1		Dickeya oryzae FVG08
		vfmO (one frameshift)**	AOOC01000001.1		Dickeya chrysanthemi NCPPB 516	NCPPB 516= CFBP 1270
III	VfmO2/P2			CP001655.1	Dickeya chrysanthemi Ech1591
			JSYH01000045.1		Dickeya chrysanthemi L11
			AOOJ01000001.1		Dickeya chrysanthemi NCPPB 3533	NCPPB 3533=IPO 655
			JXBN02000008.1		Dickeya fangzhongdai B16	CFBP 8496
				CP025003.1	Dickeya fangzhongdai DSM 101947, type strain	JS5=CGMCC 1.15464=DSM 101947=CFBP 8607
				CP031505.1	Dickeya fangzhongdai LN1
			JSXD01000005.1		Dickeya fangzhongdai M005
			AOOO01000044.1		Dickeya fangzhongdai MK7
			AOOH01000047.1		Dickeya fangzhongdai NCPPB 3274	NCPPB 3274=SCRI 4062
				CP020872.1	Dickeya fangzhongdai PA1
				CP031507.1	Dickeya fangzhongdai QZH3
			JADCNJ010000006.1		Dickeya fangzhongdai 908C
			AONY01000001.1		Dickeya oryzae CSL RW192
			APMV01000026.1		Dickeya oryzae DZ2Q	CFBP 8738= LMG 31879
				CP006929.1	Dickeya oryzae EC1
			JAGJWX010000016.1		Dickeya oryzae FVG03
			AOOI01000001.1		Dickeya oryzae NCPPB 3531	NCPPB 3531=CFBP 8729
			JAGJWV010000007.1		Dickeya oryzae S20
			AJVN01000004.1		Dickeya oryzae ZJU1202
			SULL01000012.1		Dickeya oryzae ZYY5, type strain
			JAGJWU010000005.1		Dickeya parazeae S31
			VZQK01000002.1		Dickeya solani Am3a
			JAEKIO010000014.1		Dickeya solani CH05026
			JAEKIP010000005.1		Dickeya solani CH07044
			JAEKIM010000002.1		Dickeya solani CH9635-1
			JAEKIN010000004.1		Dickeya solani CH9918-774
				CP017453.1	Dickeya solani D s0432-1	D s0432-1= IPO 3295
			PGUT01000006.1		Dickeya solani D12
			PGOJ01000006.1		Dickeya solani F012
			AONX01000268.1		Dickeya solani GBBC 2040	GBBC 2040 = LMG 25865
				CP024711.1	Dickeya solani IFB 0099	IFB 0099= IPO 2276
			PENA01000006.1		Dickeya solani IFB_0158
			PEMZ01000006.1		Dickeya solani IFB_0221
				CP051457.1	Dickeya solani IFB0167
			JABAON010000001.1		Dickeya solani IFB0212
				CP024710.1	Dickeya solani IFB0223
				CP051458.1	Dickeya solani IFB0231
			JABAOO010000003.1		Dickeya solani IFB0311
		vfmA (one frameshift); vfmG (one frameshift); vfmP (one frameshift); vfmX (one frameshift)		CP051459.1	Dickeya solani IFB0417
		vfmA (one frameshift)		CP051460.1	Dickeya solani IFB0421
		vfmC (one frameshift); vfmG (one frameshift); vfmP (one frameshift)	JABAOP010000001.1		Dickeya solani IFB0487
		vfmP (one frameshift)	JABAOQ010000001.1		Dickeya solani IFB0695
				CP015137.1	Dickeya solani IPO 2222, type strain	IPO 2222 = LMG 25993= NCPPB 4479
				CP071062	Dickeya solani IPO2019
			VZQM01000015.1		Dickeya solani M21a
			VZQI01000006.1		Dickeya solani MIE35
			AOOP01000039.1		Dickeya solani MK10
			AOOQ01000022.1		Dickeya solani MK16
				CP017454.1	Dickeya solani PPO 9019	PPO 9019=IPO 3793
			JWLT01000022.1		Dickeya solani PPO 9134
			JWLR01000009.1		Dickeya solani RNS 07.7.3B
				CP016928.1	Dickeya solani RNS 08.23.3.1.A	RNS 08.23.3.1.A= 3337
			VZQJ01000008.1		Dickeya solani RNS10-27-2A
			VZQL01000015.1		Dickeya solani Sp1a
			RJLR01000007.1		Dickeya undicola FVG1-MFK- O17
			RJLS01000028.1		Dickeya undicola FVG10-MFV-A16
				CP033622.1	Dickeya zeae CE1
			AOOR01000001.1		Dickeya zeae MK19
			APWM01000004.1		Dickeya zeae MS1
				CP025799.1	Dickeya zeae MS2
			AONW01000001.1		Dickeya zeae NCPPB 3532	NCPPB 3532=IPO 646
IV	vfmO2/P3			LT615367.1	Dickeya aquatica 174/2, type strain	174/2 =NCPPB 4580=LMG 27354
			AONZ02000001.1		Dickeya aquatica CSL RW240
			AOON01000003.1		Dickeya aquatica DW 0440
			AOOA01000001.1		Dickeya chrysanthemi NCPPB 402, type strain	NCPPB 402= CFBP 2048= EC17= ATCC 11663= ICMP 5703= PBC A5415
			SZVX01000007.1		Dickeya chrysanthemi Ws52
		vfmD (one frameshift)	JABEPA010000042.1		Dickeya dadantii Aka1-1
		vfmH (one frameshift); vfmL (one frameshift)	JABEOZ010000066.1		Dickeya dadantii BI1-1
			PHRA01000006.1		Dickeya dadantii BI3-1
		vfmD (one frameshift)	JABEPD010000049.1		Dickeya dadantii Housui2-1
		vfmU (one frameshift)	JABEPC010000083.1		Dickeya dadantii Kousui1-1
		vfmK (one frameshift)	SMHE01000003.1		Dickeya dadantii Kunimi-3
			AOOL01000034.1		Dickeya dadantii NCPPB 3537	NCPPB 3537= IPO 598
		vfmS (one frameshift)	JABEPB010000069.1		Dickeya dadantii Yana2-2
			VSRM01000032.1		Dickeya fangzhongdai AP6
			JRWY01000008.1		Dickeya fangzhongdai M074
				CP009460.1	Dickeya fangzhongdai ND14b
			JXBO02000006.1		Dickeya fangzhongdai S1
				CP023484.1	Dickeya fangzhongdai Secpp 1600
			QNUT01000002.1		Dickeya lacustris S29, type strain	CFBP 8647=LMG 30899
				CP001836.1	Dickeya parazeae Ech586
			JWMJ01000006.1		Dickeya solani RNS 05.1.2A	RNS 05.1.2A=Dsi512
			JSYG01000008.1		Dickeya undicola 2B12, type strain	2B12=CFBP 8650=LMG 30903
			AOOF01000001.1		Dickeya zeae NCPPB 2538, type strain	CFBP 2052 = ICMP 5704 = LMG 2505 = NCPPB 2538
V	vfmO3/P4		JAAVXH010000074.1; JAAVXH010000030.1		Dickeya poaceiphila CFBP 2040***
				CP042220.2	Dickeya poaceiphila NCPPB 569 , type strain ***	NCPPB 569=CFBP 8731
	* In the draft genome of five D. dianthicola strains, the vfm locus is on two or three different contigs which are not assembled
	**According to the draft genome of CFBP 1270 obtained in the present study, there is no frameshift in vfmO
	*** In D. poaceiphila, the vfm genes are present on two loci, at two different positions on the chromosome.
